# Supplementary material for: Biochar Improves Soil Aggregate Stability and Water Availability in a Mollisol after Three Years of Field Application
Source: PLoS One. 2016 May 18;11(5):e0154091. doi: 10.1371/journal.pone.0154091 (PMC4871556; doi:10.1371/journal.pone.0154091)
Supplement: S1 Data — (XLSX) [file pone.0154091.s001.xlsx]

## Sheet: Fig.1
Treatment	SOC(g kg-1)	MWD
CK1	18.39	1.51169
CK2	19.77	1.55879
CK3	18.69	1.5789		相關
CK4	17.9	1.55734				MWD	SOC2
NPK1	16.75	1.33076		MWD	皮爾森 (Pearson) 相關	1	.718**
NPK2	17.91	1.32573			顯著性 （雙尾）		0.002
NPK3	17.5	1.19173			N	16	16
NPK4	17.88	1.33804		SOC2	皮爾森 (Pearson) 相關	.718**	1
NPK+S1	19.03	1.73362			顯著性 （雙尾）	0.002
NPK+S2	18.6	1.64819			N	16	16
NPK+S3	18.05	1.58117		** 相關性在 0.01 層上顯著（雙尾）。
NPK+S4	18.73	1.65888
NPK+B1	18.75	1.70435
NPK+B2	20.31	1.75477
NPK+B3	19.1	1.83936
NPK+B4	18.29	1.70942
