# Supplementary material for: Biochar Improves Soil Aggregate Stability and Water Availability in a Mollisol after Three Years of Field Application
Source: PLoS One. 2016 May 18;11(5):e0154091. doi: 10.1371/journal.pone.0154091 (PMC4871556; doi:10.1371/journal.pone.0154091)
Supplement: S2 Data — (XLSX) [file pone.0154091.s002.xlsx]

## Sheet: Fig.2
Treatment	SOC(g kg-1)	Plant Available(cm cm-3)
CK1	18.39	12.4101
CK2	19.77	13.7418
CK3	18.69	12.0489		相關
CK4	17.9	11.2334				SOC2	有效
NPK1	16.75	11.05		SOC2	皮爾森 (Pearson) 相關	1	.788**
NPK2	17.91	9.56173			顯著性 （雙尾）		0
NPK3	17.5	11.0906			N	16	16
NPK4	17.88	10.563		有效	皮爾森 (Pearson) 相關	.788**	1
NPK+S1	19.03	13.4135			顯著性 （雙尾）	0
NPK+S2	18.6	12.8574			N	16	16
NPK+S3	18.05	13.4706		** 相關性在 0.01 層上顯著（雙尾）。
NPK+S4	18.73	13.1708
NPK+B1	18.75	13.256
NPK+B2	20.31	14.986
NPK+B3	19.1	13.3381
NPK+B4	18.29	13.2064
Treatment	MWD	Plant Available(cm cm-3)
CK1	1.51169	12.4101
CK2	1.55879	13.7418
CK3	1.5789	12.0489
CK4	1.55734	11.2334		相關
NPK1	1.33076	11.05				有效	MWD
NPK2	1.32573	9.56173		有效	皮爾森 (Pearson) 相關	1	.818**
NPK3	1.19173	11.0906			顯著性 （雙尾）		0
NPK4	1.33804	10.563			N	16	16
NPK+S1	1.73362	13.4135		MWD	皮爾森 (Pearson) 相關	.818**	1
NPK+S2	1.64819	12.8574			顯著性 （雙尾）	0
NPK+S3	1.58117	13.4706			N	16	16
NPK+S4	1.65888	13.1708		** 相關性在 0.01 層上顯著（雙尾）。
NPK+B1	1.70435	13.256
NPK+B2	1.75477	14.986
NPK+B3	1.83936	13.3381
NPK+B4	1.70942	13.2064
