# Supplementary material for: Biochar Improves Soil Aggregate Stability and Water Availability in a Mollisol after Three Years of Field Application
Source: PLoS One. 2016 May 18;11(5):e0154091. doi: 10.1371/journal.pone.0154091 (PMC4871556; doi:10.1371/journal.pone.0154091)
Supplement: S4 Data — (XLSX) [file pone.0154091.s004.xlsx]

## Sheet: Table2
Treatment	>2 mm	2-1 mm	1-0.25 mm	<0.25 mm	MWD
CK1	19.9431	36.0726	43.5216	0.462722	1.51169
CK2	21.8192	35.3417	42.2896	0.549503	1.55879
CK3	21.7968	37.6306	40.1681	0.404534	1.5789
CK4	23.5613	29.5106	46.275	0.653127	1.55734
NPK1	15.8159	29.3001	53.8188	1.06511	1.33076
NPK2	14.9691	31.5474	52.3499	1.13355	1.32573
NPK3	12.2997	25.0968	61.3064	1.29706	1.19173
NPK4	15.9856	29.4606	53.6887	0.865099	1.33804
NPK+S1	28.2408	34.2314	36.9627	0.565097	1.73362
NPK+S2	26.3863	30.6837	42.1502	0.779777	1.64819
NPK+S3	22.5832	35.3864	41.4842	0.546165	1.58117
NPK+S4	25.2202	35.6359	38.5404	0.60362	1.65888
NPK+B1	26.841	35.4867	37.1048	0.567493	1.70435
NPK+B2	29.7006	31.8679	37.8379	0.59362	1.75477
NPK+B3	33.2996	29.647	36.5696	0.483791	1.83936
NPK+B4	27.9362	32.4053	39.199	0.459394	1.70942
Mean
CK	21.7801	34.6389	43.0636	0.517472	1.55168
NPK	14.7676	28.8512	55.291	1.09021	1.29657
NPK+S	25.6076	33.9843	39.7844	0.623664	1.65546
NPK+B	29.4444	32.3518	37.6778	0.526074	1.75197
SD
CK	1.47749	3.5496	2.5499	0.10829	0.02842
NPK	1.70426	2.70419	4.06488	0.17886	0.07007
NPK+S	2.36906	2.28392	2.44925	0.10679	0.06243
NPK+B	2.82727	2.40696	1.13964	0.06458	0.06251
CK	c	a	b	b	c
NPK	d	b	a	a	d
NPK+S	b	a	bc	b	b
NPK+B	a	ab	c	b	a
