# Supplementary material for: Biochar Improves Soil Aggregate Stability and Water Availability in a Mollisol after Three Years of Field Application
Source: PLoS One. 2016 May 18;11(5):e0154091. doi: 10.1371/journal.pone.0154091 (PMC4871556; doi:10.1371/journal.pone.0154091)
Supplement: S5 Data — (XLSX) [file pone.0154091.s005.xlsx]

## Sheet: Table3
Treatment	Field Capacity(cm cm-3)	Wilting Coefficient(cm cm-3)	Plant Available(cm cm-3)
CK1	40.6101	28.2	12.4101
CK2	42.9418	29.2	13.7418
CK3	39.9689	27.92	12.0489
CK4	41.8634	30.63	11.2334
NPK1	39.25	28.2	11.05
NPK2	42.2617	32.7	9.56173
NPK3	42.3006	31.21	11.0906
NPK4	41.193	30.63	10.563
NPK+S1	42.8835	29.47	13.4135
NPK+S2	41.3874	28.53	12.8574
NPK+S3	41.9606	28.49	13.4706
NPK+S4	41.2708	28.1	13.1708
NPK+B1	41.776	28.52	13.256
NPK+B2	45.186	30.2	14.986
NPK+B3	45.4581	32.12	13.3381
NPK+B4	42.7184	29.512	13.2064
Mean
CK	41.3461	28.9875	12.3586
NPK	41.2513	30.685	10.5663
NPK+S	41.8755	28.6475	13.228
NPK+B	43.7846	30.088	13.6966
SD
CK	1.32315	1.22511	1.04529
NPK	1.42953	1.87208	0.71134
NPK+S	0.7365	0.58163	0.27923
NPK+B	1.8199	1.52008	0.86134
CK	b	a	b
NPK	b	a	c
NPK+S	ab	a	ab
NPK+B	a	a	a
